# Supplementary material for: Assessing Stress Induced by Fluid Shifts and Reduced Cerebral Clearance during Robotic-Assisted Laparoscopic Radical Prostatectomy under Trendelenburg Positioning (UroTreND Study)
Source: Methods Protoc. 2024 Apr 1;7(2):31. doi: 10.3390/mps7020031 (PMC11054176; doi:10.3390/mps7020031)
Supplement: Supplementary file 1 [file mps-07-00031-s001.zip]

Archive with 2 entries (2 files):
- Suppl Figure S1_Peschke et al. UroTreND_SPIRIT_Fchecklist  V 1.0.pdf
- Suppl Figure S2_CST_V1.0_English.pdf
